# Supplementary material for: The Usefulness of Evaluating Performance of Activities in Daily Living in the Diagnosis of Mild Cognitive Disorders
Source: Int J Environ Res Public Health. 2021 Nov 5;18(21):11623. doi: 10.3390/ijerph182111623 (PMC8583568; doi:10.3390/ijerph182111623)
Supplement: Supplementary file 1 [file ijerph-18-11623-s001.zip]

Archive with 1 entries (1 files):
- ijerph-1423571-supplementary.pdf
